# Supplementary material for: Genetic Circuits that Govern Bisexual and Unisexual Reproduction in Cryptococcus neoformans
Source: PLoS Genet. 2013 Aug 15;9(8):e1003688. doi: 10.1371/journal.pgen.1003688 (PMC3744442; doi:10.1371/journal.pgen.1003688)
Supplement: Table S1 — A list of genes downregulated in the znf3 Δ and mat2 Δ mutants during bisexual and unisexual reproduction. (XLS) [file pgen.1003688.s009.xls]

## Sheet: mat2
Gene downregulated in mat2Δ mutant during unisexual reproduction. Highlighted with blue are the common genes downregulated in znf3Δ mutant.
Systemic name	mat2Δ/WT	Annotation	Locus name
179.m00566	0.143	hypothetical protein	CNC06550
BCGP1-A6	0.146	MFalpha
BCGP1-A5	0.158	MFalpha
163.m06386	0.158	Sxi1alpha	CND05950
BCGP1-A22	0.16	Ste3alpha
BCGP1-A21	0.165	Ste3alpha
1634.seq.014	0.169	MFalpha1	CND05750
163.m06349	0.172	Ste3alpha	CND05800
BCGP1-A4	0.198	MFalpha
180.m00111	0.201	hypothetical protein	CNF02440
179.m00576	0.216	Para-nitrobenzyl esterase	CNC06690
163.m06343	0.231	MFalpha3	CND05690
1662.seq.055	0.231	Ste3alpha
163.m06347	0.232	MFalpha2	CND05750
177.m02950	0.247	hypothetical protein	CNG01000
183.m01704	0.248	mutanase: alpha1,3-glucanases	CNN01360
1712.seq.170	0.252
185.m02486	0.259	CFEM domain, CFEM proteins, involved in fungal pathogenesis	CNJ01390
1742.seq.037	0.26
BCGP1-A20	0.263	Ste3alpha
180.m00315	0.265	putative MFS allantoate transporter	CNF01470
BCGP1-A14	0.271	Sxi1alpha
181.m07942	0.279	heterotrimeric G-protein alpha subunit B (Gpa2)	CNA01680
181.m08515	0.281	PriA protein precursor	CNA07720
181.m08857	0.281	hypothetical protein	CNA05690
1711.seq.001	0.285
186.m03742	0.286	nucleolus protein	CNB03080
183.m01607	0.289	deacetylase	CNN00270
184.m05007	0.296	hypothetical protein	CNH01750
177.m02915	0.304	sugar epimerase	CNG00630
1664.seq.155	0.318
1772.seq.195	0.324
180.m00356	0.326	glutathione S-transferase	CNF02230
184.m04871	0.329	hypothetical protein	CNL05530
1744.seq.053	0.337
185.m02371	0.344	hypothetical protein	CNJ00270
186.m03981	0.362	hypothetical protein	CNB05370
180.m00100	0.366	hypothetical protein	CNF02210
1664.seq.007	0.37
176.m02311	0.372	hypothetical protein	CNK01730
184.m04913	0.375	hypothetical protein	CNL05960
184.m04997	0.379	galactose transporter	CNH00540
1762.seq.027	0.381
179.m00504	0.383	carboxypeptidase	CNC05760
181.m08213	0.385	single-stranded DNA binding protein	CNA04600
183.m01587	0.386	Rds1	CNN00050
181.m08534	0.389	siderochrome-iron (ferrioxamine) uptake transporter	CNA07920
181.m08137	0.389	monoubiquitination-related protein	CNA03780
186.m03862	0.391	pheromone receptor 1, Cpr2	CNB04250
186.m04078	0.406	uridine transporter	CNB04600
164.m01651	0.411	hypothetical protein	CNM00160
181.m08081	0.419	hypothetical protein	CNA03240
183.m01645	0.419	hypothetical protein	CNN00710
177.m03174	0.421	hypothetical protein	CNG03340
181.m08251	0.421	hypothetical protein involved in ribosomal biogenesis	CNA04950
184.m04963	0.425	serine rich protein	CNL06520
177.m03299	0.428	efflux protein EncT	CNG04630
1744.seq.067	0.431
167.m03261	0.432	transporter	CNE01050
1751.seq.048	0.433
181.m08141	0.434	G1 phase of mitotic cell cycle-related protein	CNA03820
163.m06426	0.441	Pry2, may be involved in cell wall organization and biogenesis	CND03450
186.m03524	0.444	nucleolus protein	CNB01060
184.m04573	0.445	hypothetical protein	CNH02380
180.m00342	0.451	hypothetical protein	CNF02000
180.m00089	0.451	hypothetical protein	CNF01890
179.m00527	0.452	rRNA primary transcript binding protein	CNC06110
177.m02988	0.455	hydrophilic protein	CNG01380
185.m02354	0.457	rRNA_(adenine-N6N6-)-dimethyltransferase	CNJ00110
184.m04642	0.463	hypothetical protein	CNH03080
184.m04797	0.464	u3 small nucleolar RNA-associated protein	CNL04720
181.m07892	0.467	Crg1	CNA01150
179.m00669	0.468	regulation of translational termination-related protein	CNC02490
1681.seq.143	0.468	p68-like protein	CNF01240
163.m03804	0.468	carboxypeptidase	CND00600
186.m03887	0.468	hypothetical protein	CNB04530
180.m00292	0.471	endopeptidase	CNF01000
185.m02698	0.471	myo-inositol transporter	CNH03060
181.m08858	0.476	hypothetical protein	CNA05710
184.m04732	0.477	hypothetical protein	CNL04010
184.m04377	0.478	galactose transporter	CNH00540
186.m03651	0.478	nucleolus protein	CNB02220
181.m08330	0.478	amino acid transporter	CNA05800
184.m05163	0.48	hypothetical protein	CNL04640
184.m04902	0.48	hypothetical protein	CNL05850
1711.seq.055	0.482
177.m03276	0.483	hypothetical protein	CNG04340
184.m04640	0.483	myo-inositol transporter	CNH03060
1751.seq.120	0.486
186.m04001	0.488	cytosolic large subunit	CNB05550
186.m03547	0.489	ribosomal large subunit biogenesis-related protein	CNB01260
181.m08188	0.49	hypothetical protein	CNA04300
179.m00675	0.49	DNA directed RNA polymerase	CNC02990
1682.seq.080	0.49
1664.seq.187	0.492
183.m01751	0.493	nucleolar GTP-binding protein	CNN01880
181.m08509	0.494	phospholipids metabolism-related protein	CNA07660
163.m06288	0.496	rRNA processing-related protein	CND03550
179.m00176	0.497	hypothetical protein	CNC01920
179.m00074	0.498	hypothetical protein	CNC00790
1703.seq.175	0.498
1752.seq.033	0.5
181.m08182	0.501	hypothetical protein involved in purine metabolism	CNA04240
176.m02400	0.504	galactose transporter	CNK02660
184.m04836	0.505	hypothetical protein	CNL05130
184.m04488	0.505	histidine metabolism	CNH01620
164.m02145	0.508	hypothetical protein involved in ion channels	CNM01860
176.m02142	0.509	hypothetical protein	CNK00050
179.m00383	0.511	pepsin-like protein	CNC04480
1744.seq.117	0.512	hypothetical protein involved in meiotic recombination, Mnd1 domain	CNH00320
164.m02151	0.512	hypothetical protein	CNM01730
181.m08163	0.512	hypothetical protein, amino acid metabolism	CNA04060
179.m00722	0.512	hypothetical protein, DNA polymerase and 3'-5' exonuclease activity	CNC05710
164.m02031	0.513	alcohol dehydrogenase	CNM00470
183.m01606	0.514	sugar transporter	CNN00260
177.m03117	0.516	nucleolar protein Nop52	CNG02770
180.m02976	0.517	hypothetical protein	CNF01780
181.m08326	0.518	chalcone-flavanone isomerase	CNA05750
186.m04101	0.519	ribosomal protein	CNB02830
184.m04424	0.525	hypothetical protein	CNH01050
163.m06251	0.525	hypothetical protein involved in rRNA processing	CND03120
163.m06464	0.53	hypothetical protein involved in rRNA processing	CND03780
180.m00222	0.533	allantoate transmembrane protein	CNF04560
163.m06216	0.536	hypothetical protein involved in rRNA processing	CND02550
163.m02976	0.544	hypothetical protein	CND00650

## Sheet: znf3
Gene downregulated in znf3Δ mutant during unisexual reproduction. Highlighted with blue are the common genes downregulated in mat2Δ mutant.
Systemic name	znf3Δ/WT	Annotation	Locus name
179.m00566	0.113	serine hydrolase	CNC06550
180.m00111	0.156	hypothetical protein	CNF02440
BCGP1-A6	0.166	MFalpha
BCGP1-A5	0.173	MFalpha
1634.seq.014	0.183	MFalpha1	CND05750
BCGP1-A4	0.194	MFalpha
BCGP1-A21	0.204	Ste3alpha
BCGP1-A22	0.225	Ste3alpha
1662.seq.055	0.236	Ste3alpha
180.m00315	0.239	putative MFS allantoate transporter	CNF01470
163.m06349	0.243	Ste3alpha	CND05800
1744.seq.067	0.253
BCGP1-A19	0.268	Ste3alpha
163.m06386	0.276	Sxi1alpha	CND05950
BCGP1-A20	0.285	Ste3alpha
163.m06347	0.286	MFalpha2	CND05750
1772.seq.195	0.293
1712.seq.170	0.293
163.m06343	0.305	MFalpha3	CND05690
181.m08515	0.308	PriA protein precursor	CNA07720
179.m00576	0.317	Para-nitrobenzyl esterase	CNC06690
183.m01607	0.326	deacetylase	CNN00270
163.m06385	0.327	Sxi1alpha	CND05950
1751.seq.048	0.327
184.m04326	0.34	glucose transporter	CNH00020
BCGP1-A14	0.364	Sxi1alpha
185.m02486	0.368	CFEM domain, CFEM proteins, involved in fungal pathogenesis	CNJ01390
181.m07942	0.387	heterotrimeric G-protein alpha subunit B (Gpa2)	CNA01680
1744.seq.053	0.389
181.m07892	0.415	Crg1	CNA01150
179.m00072	0.42	hypothetical protein	CNC00760
179.m00504	0.431	carboxypeptidase	CNC05760
167.m05771	0.449	hypothetical protein	CNE00400
1761.seq.170	0.452
184.m05007	0.464	hypothetical protein	CNH01750
181.m08326	0.475	chalcone-flavanone isomerase	CNA05750
1622.seq.145	0.477	hypothetical protein	CND04280
1672.seq.198	0.491
184.m04963	0.493	serine rich protein	CNL06520
186.m03985	0.493	hypothetical protein	CNB05410
163.m03804	0.494	carboxypeptidase	CND00600
177.m03174	0.497	hypothetical protein	CNG03340
167.m03407	0.499	hypothetical protein	CNE02700
163.m06426	0.515	Pry2, may be involved in cell wall organization and biogenesis	CND03450
181.m08081	0.523	hypothetical protein	CNA03240
177.m03442	0.525	c-AMP response element	CNG02660
186.m03986	0.528	hypothetical protein	CNB05410
163.m06461	0.53	hypothetical protein	CND03920
180.m00112	0.532	hypothetical protein	CNF02450
179.m00225	0.533	hypothetical protein involved in water channel	CNC02450
184.m04697	0.534	hypothetical protein	CNH03640
180.m00342	0.541	hypothetical protein	CNF02000
183.m01690	0.545	hypothetical protein	CNN01210
184.m05217	0.547	hypothetical protein	CNH01740
186.m03862	0.549	pheromone receptor 1, Cpr2	CNB04250
180.m00415	0.555	hypothetical protein	CNF03150
167.m03592	0.557	siderochrome-iron transporter	CNE04530
185.m02652	0.559	hypothetical protein	CNJ02970
185.m02371	0.56	hypothetical protein	CNJ02970
186.m03892	0.562	hypothetical protein	CNB04620
180.m00108	0.567	protein farnesyltransferase	CNF02370
184.m04573	0.571	hypothetical protein	CNH02380
179.m00100	0.574	S-isoprenylcysteine_O methyltransferase	CNC01050
1751.seq.120	0.576
181.m08013	0.577	hypothetical protein	CNA02520
163.m06225	0.58	delayed-type hypersensitivity antigen	CND04870
163.m06189	0.581	hypothetical protein	CND02540
179.m00343	0.585	hypothetical protein	CNC03950
1682.seq.080	0.59
1741.seq.076	0.594
176.m02311	0.597	hypothetical protein	CNK01730
181.m08534	0.598	siderochrome-iron (ferrioxamine) uptake transporter	CNA07920
180.m00212	0.599	allergen	CNF04420
164.m02031	0.6	alcohol dehydrogenase	CNM00470
181.m08858	0.607	hypothetical protein	CNA05710
1712.seq.139	0.613
163.m04784	0.616	hypothetical protein	CND01410
1641.seq.139	0.62	sterol metabolism-related protein	CNM01220
177.m03046	0.62	carrier protein ymc2 mitochondrial precursor	CNG01980
164.m02051	0.624	ADP ribosylation-like factor	CNM00440
167.m03385	0.624	hypothetical protein	CNE02460
1752.seq.033	0.627
186.m04042	0.63	hypothetical protein	CNB02150
185.m02482	0.636	lactate transporter	CNJ01350
186.m03893	0.637	hypothetical protein	CNB04630
184.m04512	0.639	oxidoreductases	CNH01850
180.m00448	0.641	hypothetical protein	CNF04250
163.m03872	0.642	carboxypeptidase	CND01720
1681.seq.049	0.642	hypothetical protein	CNF00380
1711.seq.001	0.645
1773.seq.060	0.645
163.m06230	0.647	guanylate kinase	CND04800
179.m00005	0.649	chitin synthase	CNC00050
184.m04647	0.651	hypothetical protein	CNH03140
185.m02483	0.653	carboxylic acid transporter	CNJ01360
167.m05768	0.653	Cpk1 (MAP kinase kinase kinase)	CNE00350
184.m04782	0.653	microfilament motor protein	CNL04540
186.m03637	0.655	hypothetical protein	CNB02100
177.m03027	0.656	hypothetical protein	CNG01780
1671.seq.174	0.657
186.m04078	0.658	uridine transporter	CNB04600
186.m03703	0.661	hypothetical protein	CNB02770
179.m00534	0.662	ergosterol biosynthesis-related protein	CNC06200
1713.seq.122	0.666
179.m00230	0.666	beta-glucosidase	CNC02510
179.m00252	0.667	hypothetical protein	CNC02750
163.m06108	0.67	hypothetical protein	CND01950

## Sheet: mat2xmat2
Gene downregulated in mat2Δ x mat2Δ mutant during opposite-sex mating. Highlighted with yellow are the common genes downregulated in znf3Δ x znf3Δ mutant.
Systemic name	mat2Δxmat2Δ/WTxWT	Annotation	Locus name
181.m08059	0.01	endonuclease	CNA03010
1762.seq.004	0.0319
1773.seq.045	0.0552
184.m04770	0.0839	glycosyltransferase	CNL04420
1713.seq.114	0.0886
1705.seq.045	0.0944
179.m00576	0.107	Para-nitrobenzyl esterase	CNC06690
BCGP1-A18	0.107	Ste3a
1744.seq.067	0.114
184.m04768	0.115	biosynthesis of glycogen-related protein	CNL04390
BCGP1-A3	0.122	MFa
181.m07942	0.14	heterotrimeric G-protein alpha subunit B (Gpa2)	CNA01680
180.m00111	0.143	hypothetical protein	CNF02440
BCGP1-A1	0.147	MFa
1712.seq.170	0.149
1744.seq.053	0.151
BCGP1-A2	0.157	MFa
179.m00267	0.159	hypothetical protein	CNC02950
163.m06189	0.177	hypothetical protein	CND02540
162.m02820	0.179	hypothetical protein	CNI02910
164.m02185	0.18	hypothetical protein	CNM02400
1663.seq.172	0.182
1672.seq.190	0.183
164.m02796	0.195	metabolism-related protein
1672.seq.198	0.196
1762.seq.114	0.209
1661.seq.038	0.21
184.m04986	0.218	hypothetical protein	CNL06750
BCGP1-A22	0.218	Ste3alpha
BCGP1-A6	0.227	MFalpha
1772.seq.195	0.233
163.m02539	0.238	hypothetical protein	CND04640
167.m05768	0.242	Cpk1 (MAP kinase kinase kinase)	CNE00350
1672.seq.176	0.243
BCGP1-A5	0.244	MFalpha
1634.seq.014	0.249	MFalpha1	CND05750
181.m08515	0.271	hypothetical protein	CNA07720
163.m06349	0.277	Ste3alpha	CND05800
1662.seq.055	0.295
186.m03862	0.311	pheromone receptor 1, Cpr2	CNB04250
1682.seq.080	0.311
1663.seq.179	0.313
181.m08266	0.324	hypothetical protein	CNA05080
1641.seq.139	0.335	sterol metabolism-related protein	CNM01220
167.m05835	0.337	sphingosine N-acyltransferase	CNE04480
185.m02645	0.34	hypothetical protein	CNJ02900
162.m04539	0.342	GPI-anchored protein	CNI01930
184.m05204	0.346	hypothetical protein	CNL06040
179.m00594	0.389	hypothetical protein	CNC06930
183.m01704	0.389	mutanase: alpha1,3-glucanases	CNN01360
1751.seq.120	0.397
1683.seq.005	0.409
179.m00397	0.409	hypothetical protein	CNC04640
1641.seq.078	0.42	hypothetical protein	CNM00660
179.m00296	0.424	hypothetical protein	CNC03350
163.m06461	0.427	hypothetical protein	CND03920
177.m03002	0.444	endo-alpha-14-polygalactosaminidase-precusor	CNG01530
1761.seq.102	0.445
179.m00167	0.445	Ras1 protein	CNC01830
179.m00566	0.465	serine hydrolase protein	CNC06550
177.m03470	0.486	hypothetical protein	CNG01270

## Sheet: znf3xznf3
Gene downregulated in znf3Δ x znf3Δ mutant during opposite-sex mating. Highlighted with yellow are the common genes downregulated in mat2Δ x mat2Δ mutant.
Systemic name	znf3Δxznf3Δ/WTxWT	Annotation	Locus name
186.m03839	0.0446	hypothetical protein	CNB04040
167.m05777	0.297	Gal4-like DNA binding protein	CNE00110
1703.seq.080	0.357
184.m04986	0.376	hypothetical protein	CNL06750
164.m02796	0.378	metabolism-related protein
180.m00111	0.4	hypothetical protein	CNF02440
1742.seq.037	0.406
185.m02656	0.413	microtubule-related protein	CNJ03000
1713.seq.114	0.417
186.m03416	0.424	hypothetical protein	CNB00020
1743.seq.178	0.454
1641.seq.155	0.462	hypothetical protein	CNM01370
167.m05768	0.463	Cpk1 (MAP kinase kinase kinase)	CNE00350
1713.seq.027	0.468
183.m01737	0.477	hypothetical protein	CNN01740
179.m00267	0.479	hypothetical protein	CNC02950
1663.seq.172	0.484
184.m04770	0.494	glycosyltransferase	CNL04420
179.m00316	0.495	hypothetical protein	CNC03620
186.m03755	0.505	hypothetical protein	CNB03200
1705.seq.045	0.511
184.m04768	0.518	biosynthesis of glycogen-related protein	CNL04390
180.m00258	0.524	maltose-porter protein	CNF00020
162.m02476	0.528	hypothetical protein	CNI01150
179.m00504	0.528	carboxypeptidase	CNC05760
BCGP1-A22	0.531	Ste3alpha
BCGP2-F21	0.534	Rpo41alpha
1773.seq.045	0.535
1762.seq.114	0.535
1712.seq.170	0.535
186.m03892	0.538	hypothetical protein	CNB04620
164.m02185	0.54	hypothetical protein	CNM02400
1661.seq.038	0.54
176.m02576	0.548	hypothetical protein	CNK01490
1633.seq.113	0.55
1683.seq.005	0.553
162.m02279	0.558		CNI02780
163.m06357	0.558	capsular-associated protein	CND05940
167.m03261	0.562	transporter protein	CNE01050
1682.seq.024	0.567
167.m03658	0.567	enolase-1	CNE00040
163.m06349	0.568	Ste3alpha	CND05800
184.m04326	0.571	sugar transporter	CNH00020
179.m00480	0.572	hypothetical protein	CNC05520
167.m03165	0.573	sugar transporter	CNE00120
1744.seq.053	0.582
179.m00296	0.589	hypothetical protein	CNC03350
BCGP2-B14	0.589	Bsp1alpha
BCGP2-F6	0.59	Rpl22alpha
1672.seq.190	0.591
163.m06481	0.592	chloride channel	CND04190
181.m08515	0.593	hypothetical protein	CNA07720
162.m02511	0.594	hypothetical protein	CNI00810
BCGP1-A1	0.597	MFa
167.m05835	0.598	sphingosine N-acyltransferase	CNE04480
186.m03552	0.601	hypothetical protein	CNB01320
181.m08266	0.605	hypothetical protein	CNA05080
167.m03535	0.606	hypothetical protein	CNE03900
177.m03136	0.609	dehydrogenase	CNG02990
179.m00236	0.609	rRNA processing protein	CNC02570
180.m00100	0.614	hypothetical protein	CNF02210
167.m03477	0.616	small nuclear ribonucleoprotein	CNE03320
1761.seq.170	0.617
186.m04030	0.617	caspase	CNB00130
1672.seq.176	0.619
162.m02820	0.619	hypothetical protein	CNI02910
186.m04060	0.62	thioredoxin-like protein	CNB03380
BCGP1-A14	0.62	Sxi1alpha
181.m07942	0.622	heterotrimeric G-protein alpha subunit B (Gpa2)	CNA01680
176.m02583	0.622	zinc metalloprotease precursor	CNK03040
163.m06389	0.622		CND05910
BCGP2-C14	0.622	Cap1alpha
BCGP2-H13	0.625	Znf1alpha
179.m00397	0.626	hypothetical protein	CNC04640
181.m08145	0.628	transformer-2-beta isoform 3	CNA03870
BCGP1-A20	0.63	Ste3alpha
167.m03592	0.631	siderochrome-iron transporter	CNE04530
164.m02814	0.634	hypothetical protein	CNM01900
1663.seq.179	0.64
1743.seq.111	0.641
1772.seq.195	0.645
1681.seq.143	0.645	RNA-helicase	CNF01240
163.m02691	0.645	hypothetical protein	CND03180
185.m02652	0.646	carboxylesterase	CNJ02970
179.m00594	0.646	hypothetical protein	CNC06930
186.m04061	0.65	thioredoxin-like protein	CNB03380
1641.seq.078	0.653	hypothetical protein	CNM00660
177.m03174	0.654	intradiol dioxygenase-like protein	CNG03340
181.m07841	0.655	disulfide-isomerase precursor	CNA00620
164.m02145	0.656	Ion channel regulatory protein	CNM01860
186.m03862	0.656	pheromone receptor 1, Cpr2	CNB04250
1671.seq.005	0.657	enolase-1	CNE00040
167.m03329	0.66	fatty acid metabolism-related protein	CNE01780
185.m02366	0.661	RNA helicase	CNJ00220
177.m03470	0.662	hypothetical protein	CNG01270
177.m03020	0.664	hypothetical protein	CNG01710
