# Supplementary material for: Genetic Circuits that Govern Bisexual and Unisexual Reproduction in Cryptococcus neoformans
Source: PLoS Genet. 2013 Aug 15;9(8):e1003688. doi: 10.1371/journal.pgen.1003688 (PMC3744442; doi:10.1371/journal.pgen.1003688)
Supplement: Table S2 — A list of genes upregulated in the znf3 Δ mutant during unisexual reproduction (p<0.05). (XLS) [file pgen.1003688.s010.xls]

## Sheet: Sheet1
Table S2. Genes upregulated in znf3Δ during unisexual reproduction
Systematic Name	znf3Δ/WT	p-values
1712.seq.017	69.72 (54.83 to 97.3)	0.00162
1671.seq.034	8.963 (6.576 to 14.55)	0.0101
163.m06473	8.885 (6.024 to 12.02)	0.00602
179.m00674	8.77 (4.788 to 12.45)	0.0162
1704.seq.045	8.76 (6.203 to 14.69)	0.0119
1634.seq.047	8.319 (5.957 to 14.33)	0.0134
181.m08512	8.017 (7.131 to 9.131)	5.34e-06
179.m00703	7.969 (5.471 to 11.2)	0.00687
1662.seq.100	7.805 (5.477 to 15.05)	0.0217
184.m05079	7.794 (5.373 to 14.55)	0.0197
179.m00654	7.785 (6.995 to 8.75)	9.47e-07
1661.seq.033	7.293 (4.462 to 9.664)	0.0113
1744.seq.140	7.231 (4.338 to 13.01)	0.0206
177.m03075	7.188 (4.607 to 10.34)	0.0101
1631.seq.084	7.171 (4.95 to 8.886)	0.00473
183.m01854	6.929 (3.307 to 12.46)	0.0343
181.m07920	6.399 (6.3 to 6.5)	0.00135
1622.seq.182	6.26 (4.814 to 7.844)	0.00136
167.m03174	6.222 (4.668 to 8.117)	0.00223
1662.seq.010	6.197 (5.276 to 7.306)	3.28e-05
163.m06206	6.161 (4.7 to 7.581)	0.00131
179.m00116	6.105 (4.995 to 7.813)	0.000795
179.m00267	6.1 (4.417 to 8.344)	0.00452
181.m08309	6.089 (5 to 6.9)	3.05e-05
185.m02645	6.047 (4.753 to 9.318)	0.00815
162.m02544	6.024 (3.873 to 11.64)	0.0278
163.m04821	5.937 (5.341 to 6.826)	3.56e-06
177.m02915	5.901 (5.428 to 6.619)	8.85e-05
184.m04845	5.882 (4.979 to 7.958)	0.00153
1704.seq.175	5.877 (4.1 to 9.9)	0.0151
179.m00281	5.783 (5.191 to 6.955)	1.72e-05
1711.seq.011	5.73 (4.752 to 7.338)	0.00059
179.m00102	5.718 (3.866 to 9.408)	0.0152
164.m02820	5.695 (4.9 to 6.8)	1.64e-05
162.m02922	5.645 (3.3 to 9.137)	0.0195
181.m08211	5.609 (4.7 to 7.462)	0.00094
1712.seq.175	5.593 (5.215 to 6.115)	0.000116
179.m00071	5.57 (4.458 to 7.428)	0.00152
1663.seq.105	5.567 (4.474 to 6.73)	0.000231
167.m03461	5.531 (3.657 to 11.28)	0.0347
183.m01650	5.531 (3.507 to 8.74)	0.0152
181.m08798	5.459 (4.56 to 6.405)	2.5e-05
167.m05836	5.403 (4.593 to 6.007)	6.52e-06
1762.seq.004	5.365 (4.6 to 6.864)	0.000208
179.m00154	5.326 (3.105 to 9.624)	0.0288
176.m02577	5.275 (3.136 to 7.315)	0.0156
1713.seq.058	5.262 (4.506 to 5.9)	7.87e-06
1771.seq.059	5.211 (3.097 to 6.813)	0.0148
185.m02667	5.173 (3.107 to 6.703)	0.0126
1631.seq.102	5.128 (4.692 to 5.681)	0.000166
179.m00313	5.11 (3.478 to 7.768)	0.0111
180.m00376	5.089 (2.689 to 8.074)	0.0276
186.m03431	5.066 (3.654 to 8.372)	0.0149
179.m00671	4.934 (3.012 to 7.333)	0.0146
1732.seq.084	4.928 (3.692 to 5.984)	0.000884
179.m00044	4.876 (4.425 to 5.8)	3.17e-05
1683.seq.061	4.874 (4.426 to 5.675)	0.000146
184.m04347	4.86 (3.1 to 6.173)	0.0079
167.m05919	4.833 (3.446 to 6.061)	0.00288
181.m08404	4.791 (3.852 to 7.047)	0.00487
1632.seq.066	4.773 (4.372 to 5.041)	0.000253
1744.seq.125	4.758 (3.101 to 10.42)	0.0487
179.m00052	4.734 (4.109 to 6.002)	0.000126
1671.seq.047	4.732 (4.404 to 5.206)	0.000248
163.m06189	4.679 (3.516 to 5.858)	0.00109
181.m08703	4.568 (3.509 to 5.594)	0.000472
1771.seq.131	4.563 (4.12 to 5.374)	9.39e-05
163.m06562	4.558 (3.089 to 7.167)	0.0134
1742.seq.100	4.512 (2.626 to 6.993)	0.0224
179.m00678	4.473 (2.77 to 9.079)	0.0426
184.m05111	4.441 (3.214 to 6.637)	0.00806
184.m04986	4.418 (3.656 to 5.1)	2.78e-05
1663.seq.179	4.393 (3.392 to 5.25)	0.000196
163.m06167	4.348 (2.948 to 5.682)	0.00547
177.m03418	4.342 (3.105 to 5.408)	0.00173
164.m02163	4.322 (2.329 to 8.659)	0.0496
184.m04653	4.294 (3.295 to 6.909)	0.0118
183.m01671	4.288 (4.073 to 4.415)	0.000401
179.m00301	4.288 (2.332 to 6.672)	0.0292
179.m00178	4.26 (3.192 to 5.768)	0.00218
179.m00224	4.247 (2.562 to 8.293)	0.041
1661.seq.119	4.167 (3.134 to 7.264)	0.0219
1712.seq.170	4.121 (3.329 to 4.611)	4.8e-05
1711.seq.083	4.081 (2.914 to 6.335)	0.0108
1682.seq.116	4.078 (2.267 to 7.873)	0.0416
162.m02601	4.076 (2.664 to 8.159)	0.043
179.m00287	4.021 (3.373 to 4.681)	0.000153
1744.seq.089	4.017 (2.777 to 5.961)	0.00806
184.m04655	4.012 (3.507 to 4.831)	0.000716
1682.seq.193	3.999 (3.114 to 5.02)	0.000223
179.m00054	3.993 (2.99 to 5.032)	0.000508
179.m00043	3.97 (3.032 to 6.202)	0.00872
1703.seq.044	3.95 (3.605 to 4.324)	0.000641
1731.seq.034	3.944 (3.121 to 5.1)	0.000343
181.m08155	3.935 (3.22 to 5.754)	0.00376
179.m00398	3.934 (3.25 to 4.708)	0.000113
180.m00272	3.931 (3.35 to 4.443)	0.000692
1752.seq.027	3.926 (3.52 to 4.495)	0.000673
1665.seq.020	3.895 (3.416 to 4.373)	0.000662
179.m00108	3.893 (2.931 to 5.855)	0.00595
163.m06408	3.88 (2.55 to 7.519)	0.039
184.m04359	3.876 (2.48 to 5.997)	0.0168
1662.seq.178	3.862 (2.296 to 5.844)	0.0216
163.m02528	3.836 (3.143 to 4.383)	0.000266
179.m00204	3.833 (2.088 to 6.207)	0.0342
1701.seq.127	3.825 (3.416 to 4.339)	0.000711
1661.seq.017	3.815 (2 to 7.38)	0.0462
184.m04630	3.809 (2.793 to 5.029)	0.00191
186.m04100	3.809 (1.938 to 6.246)	0.0395
1662.seq.061	3.792 (3.218 to 4.346)	0.000847
1681.seq.020	3.789 (3.684 to 4.001)	0.000767
179.m00689	3.786 (2.891 to 5.808)	0.00716
1661.seq.182	3.783 (2.825 to 4.416)	0.000482
179.m00692	3.781 (2.507 to 5.615)	0.0117
180.m00206	3.781 (1.922 to 6.149)	0.0441
179.m00647	3.775 (3.599 to 4.022)	0.000796
180.m00147	3.728 (2.772 to 6.518)	0.0229
1714.seq.011	3.723 (3.422 to 4.352)	0.000836
1663.seq.038	3.708 (2.671 to 4.6)	0.000895
180.m00290	3.695 (2.848 to 4.993)	0.00101
179.m00082	3.68 (2.884 to 5.696)	0.00748
179.m00384	3.659 (2.869 to 5.521)	0.00581
1621.seq.066	3.659 (2.1 to 5.018)	0.0162
184.m04590	3.654 (2.329 to 6.264)	0.0242
184.m05148	3.646 (2.4 to 5.159)	0.00602
184.m04627	3.632 (3.16 to 4.109)	0.000955
1682.seq.069	3.631 (2.929 to 4.522)	0.000158
179.m00312	3.611 (3.253 to 4.312)	0.0011
162.m02759	3.591 (3.04 to 4.073)	0.000996
186.m03859	3.569 (3.006 to 4.136)	0.00105
1672.seq.190	3.55 (2.637 to 4.242)	0.000441
1641.seq.069	3.528 (2.88 to 5.256)	0.00296
1662.seq.144	3.511 (2.516 to 5.928)	0.0206
179.m00218	3.509 (2.736 to 4.457)	0.000334
1752.seq.035	3.505 (2.581 to 5.537)	0.0104
185.m02467	3.5 (3.333 to 3.65)	0.00114
1642.seq.046	3.496 (2.541 to 4.496)	0.00126
167.m05963	3.488 (2.867 to 3.929)	0.00118
181.m08469	3.482 (2.14 to 5.134)	0.0137
1705.seq.059	3.474 (3.045 to 4.216)	0.00119
184.m04698	3.472 (2.89 to 4.896)	0.00175
162.m02615	3.462 (2.919 to 4.696)	0.000637
1663.seq.023	3.462 (1.9 to 5.6)	0.0273
1761.seq.147	3.459 (2.741 to 4.642)	0.000506
176.m02164	3.453 (3.261 to 3.713)	0.00145
1663.seq.006	3.452 (2.756 to 4.203)	0.000401
1744.seq.124	3.449 (2.43 to 4.403)	0.00205
1731.seq.121	3.448 (2.339 to 4.45)	0.00302
179.m00526	3.442 (2.83 to 4.741)	0.00101
184.m04883	3.442 (2.044 to 5.602)	0.025
167.m03335	3.419 (2.469 to 4.813)	0.00404
179.m00431	3.41 (3.106 to 3.597)	0.00133
1672.seq.066	3.408 (3.111 to 3.951)	0.00154
184.m04896	3.387 (3.373 to 3.4)	0.0117
1621.seq.094	3.365 (3.016 to 3.753)	0.0111
164.m02138	3.35 (2.873 to 3.964)	0.00151
181.m08748	3.35 (2.138 to 4.716)	0.00964
179.m00064	3.328 (2.139 to 4.47)	0.00968
179.m00021	3.327 (2.5 to 4.636)	0.00188
176.m02392	3.324 (2.582 to 4.655)	0.00197
186.m03566	3.316 (2.339 to 4.186)	0.00189
179.m00319	3.315 (3.109 to 3.591)	0.00154
179.m00198	3.288 (2.041 to 5.478)	0.0282
163.m06563	3.284 (2.1 to 4.334)	0.00563
181.m08383	3.269 (3.1 to 3.448)	0.0156
179.m00096	3.265 (2.583 to 3.842)	0.000511
163.m06485	3.255 (2.172 to 6.129)	0.0414
185.m02566	3.245 (3.041 to 3.576)	0.00177
186.m03896	3.245 (1.8 to 5.887)	0.0419
177.m02969	3.24 (2.635 to 3.643)	0.00198
177.m03096	3.227 (2.291 to 4.424)	0.00279
1664.seq.179	3.22 (3.017 to 3.545)	0.00208
179.m00397	3.218 (1.995 to 4.67)	0.0138
183.m01901	3.216 (2.889 to 3.82)	0.0018
179.m00066	3.206 (2.752 to 3.493)	0.00182
183.m01805	3.2 (2.6 to 4.613)	0.00208
177.m03239	3.198 (2.57 to 3.939)	0.000584
167.m05956	3.192 (2.047 to 6.04)	0.0456
186.m03941	3.184 (2.513 to 4.519)	0.0022
179.m00705	3.179 (2.397 to 4.712)	0.00457
1702.seq.186	3.151 (2.734 to 3.61)	0.00249
179.m00246	3.144 (3.11 to 3.18)	0.00203
1702.seq.188	3.134 (3.107 to 3.161)	0.0168
180.m00057	3.132 (2.169 to 5.446)	0.0244
184.m04859	3.131 (2.467 to 4.923)	0.0104
179.m00334	3.126 (1.936 to 4.565)	0.0174
167.m05921	3.122 (2.964 to 3.391)	0.00222
1631.seq.057	3.121 (2.095 to 5.963)	0.0434
164.m02829	3.119 (1.832 to 4.665)	0.0242
176.m02544	3.108 (2.071 to 5.884)	0.0421
179.m00147	3.096 (2.619 to 3.705)	0.0022
179.m00208	3.094 (2.839 to 3.528)	0.00221
1621.seq.152	3.091 (2.279 to 3.659)	0.000833
181.m07868	3.087 (2.122 to 4.337)	0.00462
1673.seq.157	3.086 (2.824 to 3.373)	0.016
177.m03103	3.084 (2.299 to 5.186)	0.0209
163.m06306	3.077 (2.611 to 3.474)	0.0024
1662.seq.067	3.076 (2.198 to 5.083)	0.0166
162.m02595	3.065 (2.057 to 4.828)	0.0138
179.m00375	3.057 (2.647 to 3.409)	0.00237
1662.seq.039	3.055 (2.245 to 4.911)	0.014
1631.seq.008	3.044 (1.6 to 4.976)	0.036
162.m02526	3.041 (2.51 to 3.685)	0.0112
1741.seq.085	3.039 (2.278 to 3.76)	0.00112
179.m00138	3.035 (2.878 to 3.344)	0.00256
1632.seq.092	3.029 (2.709 to 3.251)	0.00264
162.m02795	3.028 (2.752 to 3.304)	0.00252
1751.seq.093	3.027 (2.468 to 3.685)	0.00316
1663.seq.129	3.024 (2.935 to 3.203)	0.00253
179.m00430	3.024 (1.647 to 4.466)	0.0382
179.m00129	3.014 (2.75 to 3.319)	0.00252
163.m06560	3.007 (2.63 to 3.271)	0.00258
179.m00677	3 (2.418 to 4.452)	0.00371
184.m04981	3 (2.11 to 3.93)	0.00269
186.m04014	2.998 (1.993 to 4.951)	0.0218
179.m05152	2.996 (2.056 to 3.675)	0.00316
179.m00594	2.983 (2.73 to 3.448)	0.00284
1663.seq.090	2.98 (2.42 to 4.149)	0.00128
179.m00305	2.98 (2.182 to 3.874)	0.00139
179.m00668	2.976 (1.687 to 4.792)	0.0384
179.m00713	2.972 (2.908 to 3.039)	0.00281
179.m00292	2.966 (2.66 to 3.187)	0.00282
184.m04552	2.961 (2.346 to 3.953)	0.000878
164.m02179	2.945 (2.034 to 4.392)	0.00708
167.m05975	2.943 (2.699 to 3.271)	0.00308
179.m00382	2.937 (2.785 to 3.26)	0.00308
181.m08099	2.931 (2.371 to 3.324)	0.00302
176.m02576	2.93 (2.376 to 4.21)	0.00213
1664.seq.178	2.93 (1.804 to 4.525)	0.0185
181.m08266	2.928 (2.201 to 3.685)	0.00174
164.m02109	2.928 (1.88 to 5.048)	0.0321
186.m03645	2.926 (1.663 to 4.511)	0.0307
1744.seq.041	2.925 (2.082 to 3.773)	0.00192
162.m04571	2.919 (2.428 to 3.546)	0.00309
179.m00270	2.919 (2.255 to 3.877)	0.00111
184.m04768	2.91 (2.6 to 3.2)	0.00425
177.m02951	2.902 (1.803 to 4.269)	0.0148
180.m00158	2.9 (2.007 to 4.601)	0.0138
1705.seq.045	2.898 (2.351 to 3.287)	0.00327
1762.seq.053	2.891 (2.167 to 4.297)	0.00472
179.m00162	2.886 (2.157 to 3.422)	0.00122
1761.seq.060	2.879 (1.808 to 3.906)	0.0125
179.m00265	2.875 (1.962 to 5.459)	0.0457
1762.seq.027	2.873 (2.445 to 3.144)	0.00347
179.m00676	2.865 (1.76 to 4.024)	0.0173
1682.seq.080	2.856 (2.345 to 3.476)	0.00386
1682.seq.162	2.856 (2.186 to 4.146)	0.00368
1621.seq.085	2.855 (2.602 to 3.2)	0.00422
1712.seq.136	2.854 (2.678 to 3.225)	0.00344
177.m03099	2.851 (2.466 to 3.607)	0.00372
179.m00374	2.847 (2.254 to 3.671)	0.00126
1661.seq.144	2.845 (1.992 to 3.935)	0.00451
1662.seq.014	2.841 (1.91 to 3.65)	0.00465
181.m08086	2.84 (2.372 to 3.4)	0.00399
177.m03227	2.838 (2.518 to 3.133)	0.00362
179.m00100	2.833 (1.798 to 4.988)	0.0379
186.m03506	2.826 (2.156 to 3.519)	0.00144
1741.seq.078	2.821 (1.78 to 4.381)	0.0178
1642.seq.047	2.814 (2 to 4.23)	0.00565
183.m01597	2.787 (2.256 to 3.93)	0.00199
179.m00709	2.785 (2.691 to 2.931)	0.00402
163.m06183	2.781 (2.23 to 3.501)	0.00327
179.m00293	2.769 (2.29 to 3.151)	0.00414
1661.seq.038	2.757 (1.926 to 4.525)	0.0203
177.m02938	2.755 (2.6 to 2.898)	0.00436
162.m03030	2.754 (2.072 to 3.791)	0.00219
177.m02893	2.741 (2.076 to 3.182)	0.00276
184.m04884	2.734 (2.137 to 3.7)	0.00164
1712.seq.100	2.733 (2.137 to 3.673)	0.00517
181.m08527	2.731 (2.387 to 2.975)	0.00439
179.m00215	2.725 (2.672 to 2.8)	0.0046
162.m02614	2.724 (2.647 to 2.823)	0.00462
186.m03492	2.724 (1.537 to 4.173)	0.0348
1622.seq.195	2.721 (1.839 to 5.1)	0.0409
163.m06110	2.713 (2.137 to 3.079)	0.00552
163.m06276	2.709 (1.836 to 3.436)	0.00422
164.m02533	2.706 (2.184 to 3.376)	0.00476
179.m00261	2.704 (1.58 to 3.918)	0.0288
1661.seq.100	2.701 (1.987 to 4.944)	0.0405
176.m02486	2.699 (2.272 to 3.046)	0.00482
163.m06255	2.696 (2.373 to 3.453)	0.00488
179.m00164	2.695 (2.113 to 3.841)	0.00287
184.m04983	2.692 (2.224 to 3.006)	0.00536
179.m00693	2.68 (2.25 to 3.166)	0.00531
186.m03471	2.678 (1.531 to 3.732)	0.0316
1682.seq.024	2.658 (2.143 to 3.645)	0.00283
162.m02682	2.656 (1.981 to 3.338)	0.00227
177.m03047	2.654 (2.404 to 3.109)	0.00519
180.m00195	2.652 (2.022 to 3.883)	0.00444
1665.seq.003	2.652 (1.818 to 3.398)	0.00391
179.m05159	2.651 (2.13 to 3.648)	0.00214
179.m00719	2.65 (1.8 to 4.181)	0.0125
179.m00158	2.648 (1.967 to 3.35)	0.00276
180.m02967	2.648 (1.741 to 3.319)	0.00654
176.m02431	2.646 (2.549 to 2.714)	0.00543
180.m00319	2.644 (1.953 to 3.507)	0.00245
1705.seq.101	2.644 (1.65 to 4.609)	0.0407
1672.seq.176	2.643 (1.4 to 3.902)	0.0351
1672.seq.162	2.638 (2.179 to 3.237)	0.00611
1672.seq.121	2.636 (2.344 to 2.911)	0.00673
179.m00289	2.63 (2.325 to 3.098)	0.00588
177.m03125	2.626 (2.015 to 4.108)	0.0109
181.m08746	2.621 (2.341 to 3.192)	0.00583
179.m00142	2.62 (2.558 to 2.664)	0.00653
167.m05841	2.62 (2.06 to 4.065)	0.00861
186.m03500	2.617 (2.366 to 3.079)	0.00572
179.m00144	2.615 (1.59 to 3.906)	0.0209
184.m04911	2.611 (2.285 to 3.059)	0.00581
164.m02796	2.61 (2.364 to 3.084)	0.00574
179.m00386	2.605 (2.228 to 3.059)	0.0064
162.m02683	2.603 (2.152 to 3.117)	0.00593
167.m03321	2.598 (1.5 to 4.318)	0.0321
179.m00392	2.594 (2.316 to 3.034)	0.00615
1621.seq.015	2.585 (1.941 to 4.553)	0.0352
177.m03241	2.581 (2.297 to 2.756)	0.00646
1633.seq.052	2.578 (2.448 to 2.775)	0.00621
179.m00058	2.578 (2.132 to 2.86)	0.00624
1663.seq.046	2.574 (2.179 to 3.215)	0.00659
1671.seq.174	2.572 (2.278 to 2.752)	0.00643
176.m02385	2.566 (2.239 to 2.892)	0.00631
1633.seq.113	2.559 (2.221 to 2.83)	0.00702
162.m02765	2.555 (2.337 to 2.682)	0.00676
179.m00016	2.554 (1.905 to 3.809)	0.00718
179.m00051	2.548 (2.1 to 2.877)	0.00664
1731.seq.172	2.546 (1.846 to 4.536)	0.036
184.m05018	2.546 (1.609 to 3.811)	0.0199
1682.seq.061	2.542 (2.044 to 3.709)	0.00441
1622.seq.094	2.541 (2.427 to 2.62)	0.00695
1702.seq.190	2.541 (1.744 to 4.295)	0.0288
181.m08490	2.538 (2.27 to 3.155)	0.00683
181.m07909	2.536 (1.567 to 3.855)	0.0201
183.m01630	2.532 (2.04 to 2.886)	0.00847
176.m02538	2.531 (2.166 to 3.37)	0.00823
184.m04966	2.529 (2.216 to 2.977)	0.00735
184.m04519	2.529 (1.984 to 3.488)	0.00318
180.m00031	2.528 (2.394 to 2.795)	0.00719
163.m06548	2.525 (2.02 to 2.971)	0.00757
179.m00264	2.523 (1.484 to 3.578)	0.0265
177.m03464	2.518 (2.229 to 2.939)	0.00759
164.m02168	2.516 (2.354 to 2.663)	0.00733
180.m00264	2.512 (1.933 to 3.567)	0.00403
183.m01742	2.507 (2.258 to 2.668)	0.00759
1761.seq.057	2.507 (1.927 to 3.247)	0.00476
179.m00707	2.502 (2.049 to 3.698)	0.00539
184.m04458	2.5 (1.711 to 4.33)	0.0318
181.m07854	2.498 (2.041 to 2.85)	0.00757
163.m06481	2.496 (1.36 to 3.471)	0.0443
164.m02826	2.49 (2.1 to 3.087)	0.00779
179.m00005	2.486 (1.553 to 4.426)	0.0497
1672.seq.122	2.485 (1.826 to 3.98)	0.0162
1641.seq.053	2.48 (2.116 to 2.871)	0.00793
179.m00418	2.475 (2.255 to 2.716)	0.0444
179.m00238	2.473 (1.804 to 2.965)	0.00464
183.m01636	2.472 (1.383 to 3.871)	0.049
1661.seq.089	2.471 (1.914 to 3.826)	0.0101
176.m02420	2.467 (2.45 to 2.494)	0.00814
184.m04871	2.464 (2.014 to 2.945)	0.00921
184.m04446	2.462 (2.268 to 2.877)	0.00808
179.m00107	2.46 (2.354 to 2.643)	0.00821
162.m02638	2.459 (1.737 to 3.604)	0.00838
1731.seq.174	2.459 (1.552 to 3.903)	0.0274
179.m00363	2.458 (2.059 to 2.749)	0.00814
1681.seq.010	2.457 (2.167 to 2.68)	0.0101
167.m03544	2.456 (2.235 to 2.764)	0.00829
183.m01721	2.446 (1.82 to 3.681)	0.00843
183.m01642	2.444 (1.611 to 3.069)	0.00816
181.m08538	2.439 (2.147 to 2.784)	0.00864
179.m00271	2.439 (1.987 to 3.598)	0.00597
1761.seq.038	2.432 (2.056 to 2.652)	0.00903
186.m03702	2.43 (1.898 to 2.803)	0.00899
179.m00065	2.429 (1.968 to 3.071)	0.00919
1663.seq.112	2.428 (2.082 to 2.787)	0.00886
186.m03438	2.426 (1.528 to 3.454)	0.0182
177.m03097	2.425 (2.11 to 2.754)	0.00891
162.m02769	2.423 (2.308 to 2.581)	0.00883
179.m00307	2.419 (1.925 to 3.096)	0.00953
179.m00201	2.419 (1.804 to 2.851)	0.00936
185.m02403	2.415 (1.489 to 4.07)	0.0433
179.m00111	2.412 (2.068 to 3.171)	0.0105
1672.seq.124	2.411 (1.958 to 2.907)	0.00943
181.m08321	2.409 (2.232 to 2.568)	0.00922
162.m02671	2.405 (2.21 to 2.557)	0.00923
179.m00137	2.403 (2.123 to 2.769)	0.00923
179.m00308	2.402 (2.029 to 2.839)	0.00933
1634.seq.017	2.401 (1.783 to 3.657)	0.0102
177.m03134	2.4 (1.775 to 3.421)	0.00601
1773.seq.019	2.397 (2.186 to 2.539)	0.0101
179.m00199	2.393 (1.625 to 3.168)	0.0076
179.m00245	2.392 (2.157 to 2.619)	0.00962
176.m02217	2.392 (2.023 to 2.754)	0.00976
184.m04946	2.389 (1.858 to 2.922)	0.0114
186.m03634	2.383 (2.071 to 2.634)	0.00977
177.m03192	2.38 (1.68 to 3.315)	0.00699
162.m02822	2.375 (2.232 to 2.641)	0.0099
1771.seq.029	2.37 (2.114 to 2.643)	0.0102
1743.seq.028	2.369 (1.395 to 3.913)	0.0409
185.m02515	2.366 (1.485 to 3.044)	0.016
179.m00330	2.364 (1.58 to 3.121)	0.00876
184.m04841	2.363 (2.121 to 2.722)	0.0105
186.m04012	2.363 (1.791 to 3.838)	0.0186
181.m08519	2.362 (1.689 to 3.055)	0.00602
164.m02167	2.36 (2.035 to 2.589)	0.0104
1661.seq.046	2.357 (1.507 to 3.839)	0.0341
184.m05007	2.356 (1.38 to 3.506)	0.0325
179.m00381	2.351 (2.055 to 2.774)	0.0112
179.m00333	2.345 (2.146 to 2.781)	0.0108
163.m06207	2.343 (2.038 to 2.915)	0.0117
179.m00349	2.338 (2.035 to 2.506)	0.0109
162.m04517	2.328 (1.703 to 2.913)	0.0123
180.m02970	2.322 (1.775 to 3.077)	0.014
163.m03923	2.322 (1.568 to 2.926)	0.00841
179.m00207	2.316 (2.006 to 2.738)	0.0116
176.m02429	2.314 (2.249 to 2.39)	0.0117
180.m00003	2.31 (1.694 to 3.468)	0.011
179.m00314	2.306 (1.786 to 3.42)	0.00927
186.m03996	2.304 (1.993 to 2.78)	0.0124
176.m02403	2.303 (1.78 to 2.888)	0.0141
1731.seq.047	2.296 (1.851 to 3.001)	0.0129
162.m02630	2.294 (2.053 to 2.45)	0.0122
1741.seq.124	2.291 (1.93 to 2.694)	0.0137
176.m02467	2.291 (1.303 to 3.405)	0.0412
180.m00096	2.287 (2.081 to 2.445)	0.0124
1741.seq.190	2.284 (1.736 to 3.451)	0.0111
177.m03079	2.284 (1.685 to 2.885)	0.0135
180.m02938	2.283 (2.11 to 2.594)	0.0129
179.m00046	2.279 (1.795 to 3.216)	0.0102
179.m00685	2.277 (1.896 to 3.067)	0.0139
1683.seq.089	2.277 (1.611 to 2.976)	0.0168
186.m03961	2.276 (1.807 to 2.718)	0.0134
1752.seq.062	2.273 (1.991 to 2.808)	0.0196
183.m01704	2.271 (2.093 to 2.62)	0.013
162.m02897	2.271 (2.046 to 2.574)	0.0131
179.m00243	2.267 (1.943 to 2.666)	0.0132
183.m01785	2.264 (1.83 to 2.837)	0.0136
163.m06197	2.263 (2.027 to 2.59)	0.0151
179.m00106	2.263 (1.738 to 2.955)	0.0144
1621.seq.131	2.259 (1.981 to 2.49)	0.0143
179.m00088	2.25 (1.843 to 2.544)	0.014
177.m03224	2.247 (1.989 to 2.404)	0.0147
185.m02769	2.245 (1.986 to 2.675)	0.0153
163.m02566	2.244 (1.991 to 2.485)	0.0146
176.m02418	2.244 (1.914 to 2.461)	0.0152
181.m08398	2.244 (1.764 to 2.537)	0.0152
179.m00670	2.236 (1.791 to 3.219)	0.0119
179.m00296	2.235 (2.153 to 2.398)	0.0148
164.m02833	2.235 (1.857 to 2.481)	0.0152
186.m03574	2.234 (1.947 to 2.597)	0.0147
183.m01624	2.229 (1.857 to 3.17)	0.0123
179.m00520	2.228 (2.053 to 2.33)	0.0149
186.m03436	2.228 (1.549 to 3.869)	0.0442
162.m02693	2.225 (1.675 to 2.797)	0.0157
162.m02639	2.223 (1.883 to 2.443)	0.0163
184.m04842	2.219 (1.52 to 2.922)	0.0136
179.m00143	2.217 (2.139 to 2.288)	0.015
186.m03495	2.216 (1.627 to 2.994)	0.0151
164.m02150	2.213 (1.998 to 2.349)	0.0152
164.m02815	2.212 (2.119 to 2.392)	0.0157
181.m08874	2.212 (1.315 to 3.493)	0.0465
186.m03850	2.209 (1.841 to 2.779)	0.0156
184.m04739	2.207 (1.646 to 2.882)	0.0176
177.m02942	2.205 (1.753 to 3.241)	0.0117
179.m00336	2.203 (2.122 to 2.278)	0.0159
181.m08541	2.202 (1.956 to 2.528)	0.0165
179.m00200	2.202 (1.954 to 2.365)	0.0161
179.m00387	2.198 (1.99 to 2.645)	0.0172
179.m00553	2.198 (1.901 to 2.603)	0.0159
179.m00360	2.197 (1.592 to 3.023)	0.0156
1731.seq.166	2.197 (1.416 to 3.185)	0.021
163.m04763	2.194 (1.896 to 2.709)	0.0178
184.m04541	2.194 (1.663 to 3.392)	0.0162
184.m05167	2.194 (1.642 to 3.744)	0.0384
184.m05003	2.19 (1.89 to 2.767)	0.0181
1772.seq.165	2.19 (1.419 to 3.305)	0.0241
184.m04732	2.189 (1.672 to 3.68)	0.0324
162.m02662	2.188 (1.802 to 2.455)	0.0165
184.m05115	2.181 (1.918 to 2.787)	0.0207
1771.seq.064	2.181 (1.678 to 3.543)	0.0241
162.m02737	2.174 (2.125 to 2.245)	0.017
1681.seq.099	2.174 (1.925 to 2.643)	0.0187
186.m04085	2.173 (2.09 to 2.233)	0.0174
179.m00118	2.169 (1.63 to 3.288)	0.015
179.m00510	2.168 (1.413 to 3.604)	0.0391
180.m02982	2.166 (1.905 to 2.551)	0.0181
185.m02717	2.164 (1.7 to 2.798)	0.0259
1742.seq.060	2.162 (1.495 to 3.276)	0.0198
1751.seq.018	2.159 (1.372 to 3.689)	0.0492
163.m03809	2.158 (1.952 to 2.423)	0.018
1661.seq.099	2.157 (1.802 to 2.958)	0.0189
180.m00153	2.154 (1.958 to 2.359)	0.0186
185.m02473	2.154 (1.776 to 3.043)	0.0177
179.m00221	2.15 (1.692 to 3.139)	0.0153
179.m00269	2.149 (1.404 to 3.451)	0.0353
183.m01735	2.147 (1.693 to 3.214)	0.0148
181.m08171	2.145 (1.253 to 3.05)	0.0431
181.m08286	2.142 (2.029 to 2.303)	0.0188
179.m00380	2.136 (1.56 to 3.503)	0.0292
180.m00111	2.133 (2.034 to 2.345)	0.0195
162.m02760	2.133 (1.838 to 2.827)	0.0198
1762.seq.140	2.133 (1.799 to 2.608)	0.0197
1672.seq.077	2.131 (1.687 to 2.578)	0.0218
179.m00115	2.131 (1.534 to 3.23)	0.0188
186.m04026	2.127 (1.987 to 2.347)	0.0202
163.m02477	2.127 (1.836 to 2.82)	0.0236
181.m08292	2.126 (2.029 to 2.283)	0.0199
180.m00163	2.126 (1.711 to 3.159)	0.0175
1762.seq.063	2.125 (2 to 2.4)	0.0326
186.m03564	2.119 (1.702 to 2.914)	0.0238
179.m00417	2.116 (1.817 to 2.351)	0.0217
179.m00348	2.116 (1.807 to 2.648)	0.0203
184.m04529	2.114 (1.874 to 2.35)	0.0204
167.m03528	2.111 (2.044 to 2.197)	0.0209
1744.seq.003	2.111 (1.531 to 3.324)	0.0241
1641.seq.113	2.108 (1.687 to 2.988)	0.025
186.m03666	2.108 (1.6 to 2.788)	0.0369
1633.seq.050	2.103 (2.006 to 2.284)	0.0208
1621.seq.158	2.102 (1.4 to 3.372)	0.0422
1621.seq.035	2.101 (2.043 to 2.169)	0.0245
179.m00315	2.099 (1.703 to 2.56)	0.0231
181.m08109	2.097 (1.247 to 3.264)	0.0467
162.m02673	2.096 (2.008 to 2.156)	0.0217
163.m06565	2.096 (1.781 to 2.568)	0.0221
179.m05157	2.094 (1.893 to 2.254)	0.0216
162.m02222	2.081 (1.932 to 2.204)	0.0229
162.m03607	2.08 (1.693 to 2.484)	0.0248
1751.seq.002	2.078 (1.456 to 3.315)	0.0305
179.m00176	2.075 (1.893 to 2.359)	0.0235
163.m06556	2.075 (1.843 to 2.228)	0.0225
179.m00285	2.072 (1.865 to 2.199)	0.0228
1641.seq.170	2.072 (1.672 to 2.54)	0.0236
163.m06447	2.064 (1.471 to 3.059)	0.0207
179.m00146	2.063 (1.858 to 2.27)	0.0233
1661.seq.116	2.061 (1.317 to 2.993)	0.0297
179.m00266	2.059 (1.866 to 2.33)	0.0239
181.m08089	2.057 (1.882 to 2.226)	0.024
1772.seq.154	2.057 (1.3 to 3.349)	0.0498
179.m00213	2.056 (1.789 to 2.332)	0.0239
1711.seq.162	2.054 (1.993 to 2.089)	0.0244
176.m02295	2.054 (1.899 to 2.378)	0.0254
162.m02909	2.054 (1.88 to 2.338)	0.0255
176.m02533	2.054 (1.748 to 2.608)	0.0245
185.m02663	2.052 (1.871 to 2.214)	0.0243
1742.seq.037	2.052 (1.583 to 2.937)	0.0292
184.m04838	2.048 (1.664 to 2.303)	0.0261
167.m03584	2.045 (1.417 to 3.038)	0.0263
179.m00148	2.044 (1.859 to 2.28)	0.0252
186.m03890	2.044 (1.34 to 3.303)	0.043
1671.seq.067	2.042 (1.844 to 2.163)	0.0267
181.m08040	2.041 (2.032 to 2.059)	0.0252
181.m08859	2.038 (1.776 to 2.35)	0.0279
181.m07822	2.035 (1.499 to 2.417)	0.0288
179.m00174	2.033 (1.885 to 2.294)	0.0268
162.m02916	2.032 (1.7 to 2.34)	0.0268
167.m03631	2.031 (1.71 to 2.775)	0.0303
163.m02599	2.03 (1.939 to 2.147)	0.0267
167.m03231	2.03 (1.6 to 2.835)	0.0281
1741.seq.005	2.026 (1.803 to 2.48)	0.0295
1741.seq.030	2.025 (1.671 to 2.716)	0.0277
186.m03642	2.024 (1.403 to 2.471)	0.0259
1731.seq.094	2.022 (1.637 to 2.74)	0.0277
181.m07870	2.019 (1.606 to 2.601)	0.0286
1701.seq.190	2.018 (1.384 to 2.618)	0.0253
184.m04972	2.011 (1.894 to 2.173)	0.0278
184.m04700	2.011 (1.742 to 2.379)	0.031
164.m02810	2.003 (1.916 to 2.161)	0.0291
177.m03401	2.003 (1.635 to 2.421)	0.032
179.m00093	2.002 (1.762 to 2.336)	0.029
181.m08442	2.001 (1.89 to 2.239)	0.0283
1621.seq.038	2.001 (1.356 to 3.332)	0.0497
